# Supplementary material for: Scalable and automated CRISPR-based strain engineering using droplet microfluidics
Source: Microsyst Nanoeng. 2022 Mar 15;8:31. doi: 10.1038/s41378-022-00357-3 (PMC8924257; doi:10.1038/s41378-022-00357-3)
Supplement: Supplementary file 2 — Supplementary Design Data [file 41378_2022_357_MOESM2_ESM.zip]

Archive with 3 entries (2 files):
- Supplementary Design Data.STL
- __MACOSX/
- __MACOSX/._Supplementary Design Data.STL
